# Supplementary material for: Hen Egg White Lysozyme (HEWL) Confers Resistance to Verticillium Wilt in Cotton by Inhibiting the Spread of Fungus and Generating ROS Burst
Source: Int J Mol Sci. 2023 Dec 5;24(24):17164. doi: 10.3390/ijms242417164 (PMC10743298; doi:10.3390/ijms242417164)
Supplement: Supplementary file 1 [file ijms-24-17164-s001.zip]

Archive with 1 entries (1 files):
- ijms-2742818-supplementary.pdf
